# Supplementary material for: The Effect of Affective Exercise Experiences and Environmental Factors on Adherence to Outdoor Exercise Programs
Source: Eur J Investig Health Psychol Educ. 2025 Feb 28;15(3):31. doi: 10.3390/ejihpe15030031 (PMC11940904; doi:10.3390/ejihpe15030031)
Supplement: Supplementary file 1 [file ejihpe-15-00031-s001.zip]

Archive with 1 entries (1 files):
- ejihpe-3401031-supplementary.pdf
